# Supplementary material for: The Derlin-1-Stat5b axis maintains homeostasis of adult hippocampal neurogenesis
Source: EMBO Rep. 2024 Jul 30;25(8):26. doi: 10.1038/s44319-024-00205-7 (PMC11316036; doi:10.1038/s44319-024-00205-7)
Supplement: Supplementary file 3 — Source data Fig. 1 [file 44319_2024_205_MOESM3_ESM.zip]

Archive with 134 entries (107 files):
- Source_data_Figure1/
- __MACOSX/._Source_data_Figure1
- Source_data_Figure1/.DS_Store
- __MACOSX/Source_data_Figure1/._.DS_Store
- Source_data_Figure1/1S/
- Source_data_Figure1/1H/
- Source_data_Figure1/1O/
- Source_data_Figure1/1F/
- Source_data_Figure1/1R/
- Source_data_Figure1/1G/
- Source_data_Figure1/1N/
- Source_data_Figure1/1I/
- Source_data_Figure1/1L/
- Source_data_Figure1/1K/
- Source_data_Figure1/1B/
- Source_data_Figure1/1E/
- Source_data_Figure1/1D/
- Source_data_Figure1/1C/
- Source_data_Figure1/1M/
- Source_data_Figure1/1Q/
- Source_data_Figure1/1S/1S numerical data.xlsx
- __MACOSX/Source_data_Figure1/1S/._1S numerical data.xlsx
- Source_data_Figure1/1H/.DS_Store
- __MACOSX/Source_data_Figure1/1H/._.DS_Store
- Source_data_Figure1/1H/Derl1f:f/
- Source_data_Figure1/1H/Derl1NesCre/
- Source_data_Figure1/1O/1O nemerical data.xlsx
- __MACOSX/Source_data_Figure1/1O/._1O nemerical data.xlsx
- Source_data_Figure1/1F/1F numerical data.xlsx
- __MACOSX/Source_data_Figure1/1F/._1F numerical data.xlsx
- Source_data_Figure1/1R/1R numerical data.xlsx
- __MACOSX/Source_data_Figure1/1R/._1R numerical data.xlsx
- Source_data_Figure1/1G/1G numerical data.xlsx
- __MACOSX/Source_data_Figure1/1G/._1G numerical data.xlsx
- Source_data_Figure1/1N/Left images.tif
- __MACOSX/Source_data_Figure1/1N/._Left images.tif
- Source_data_Figure1/1N/Right images.tif
- __MACOSX/Source_data_Figure1/1N/._Right images.tif
- Source_data_Figure1/1I/1I numerical data.xlsx
- __MACOSX/Source_data_Figure1/1I/._1I numerical data.xlsx
- Source_data_Figure1/1L/1L numerical data.xlsx
- __MACOSX/Source_data_Figure1/1L/._1L numerical data.xlsx
- Source_data_Figure1/1K/.DS_Store
- __MACOSX/Source_data_Figure1/1K/._.DS_Store
- Source_data_Figure1/1K/Derl1f:f/
- Source_data_Figure1/1K/Derl1NesCre/
- Source_data_Figure1/1B/.DS_Store
- __MACOSX/Source_data_Figure1/1B/._.DS_Store
- Source_data_Figure1/1B/Derl1f:f/
- Source_data_Figure1/1B/Derl1NesCre/
- Source_data_Figure1/1E/.DS_Store
- __MACOSX/Source_data_Figure1/1E/._.DS_Store
- Source_data_Figure1/1E/Derl1f:f/
- Source_data_Figure1/1E/Derl1NesCre/
- Source_data_Figure1/1D/1D numerical data.xlsx
- __MACOSX/Source_data_Figure1/1D/._1D numerical data.xlsx
- Source_data_Figure1/1C/1C numerical data.xlsx
- __MACOSX/Source_data_Figure1/1C/._1C numerical data.xlsx
- Source_data_Figure1/1C/.DS_Store
- __MACOSX/Source_data_Figure1/1C/._.DS_Store
- Source_data_Figure1/1M/1M numerical data.xlsx
- __MACOSX/Source_data_Figure1/1M/._1M numerical data.xlsx
- Source_data_Figure1/1Q/.DS_Store
- __MACOSX/Source_data_Figure1/1Q/._.DS_Store
- Source_data_Figure1/1Q/Derl1f:f/
- Source_data_Figure1/1Q/Derl1NesCre/
- Source_data_Figure1/1H/Derl1f:f/Prox1.tif
- __MACOSX/Source_data_Figure1/1H/Derl1f:f/._Prox1.tif
- Source_data_Figure1/1H/Derl1f:f/Hoechst.tif
- __MACOSX/Source_data_Figure1/1H/Derl1f:f/._Hoechst.tif
- Source_data_Figure1/1H/Derl1NesCre/Prox1.tif
- __MACOSX/Source_data_Figure1/1H/Derl1NesCre/._Prox1.tif
- Source_data_Figure1/1H/Derl1NesCre/Hoechst.tif
- __MACOSX/Source_data_Figure1/1H/Derl1NesCre/._Hoechst.tif
- Source_data_Figure1/1K/Derl1f:f/NeuN.tif
- __MACOSX/Source_data_Figure1/1K/Derl1f:f/._NeuN.tif
- Source_data_Figure1/1K/Derl1f:f/Hoechst.tif
- __MACOSX/Source_data_Figure1/1K/Derl1f:f/._Hoechst.tif
- Source_data_Figure1/1K/Derl1f:f/BrdU.tif
- __MACOSX/Source_data_Figure1/1K/Derl1f:f/._BrdU.tif
- Source_data_Figure1/1K/Derl1f:f/Merge.tif
- __MACOSX/Source_data_Figure1/1K/Derl1f:f/._Merge.tif
- Source_data_Figure1/1K/Derl1NesCre/NeuN.tif
- __MACOSX/Source_data_Figure1/1K/Derl1NesCre/._NeuN.tif
- Source_data_Figure1/1K/Derl1NesCre/Hoechst.tif
- __MACOSX/Source_data_Figure1/1K/Derl1NesCre/._Hoechst.tif
- Source_data_Figure1/1K/Derl1NesCre/BrdU.tif
- __MACOSX/Source_data_Figure1/1K/Derl1NesCre/._BrdU.tif
- Source_data_Figure1/1K/Derl1NesCre/Merge.tif
- __MACOSX/Source_data_Figure1/1K/Derl1NesCre/._Merge.tif
- Source_data_Figure1/1B/Derl1f:f/DCX.tif
- __MACOSX/Source_data_Figure1/1B/Derl1f:f/._DCX.tif
- Source_data_Figure1/1B/Derl1f:f/Hoechst.tif
- __MACOSX/Source_data_Figure1/1B/Derl1f:f/._Hoechst.tif
- Source_data_Figure1/1B/Derl1f:f/BrdU.tif
- __MACOSX/Source_data_Figure1/1B/Derl1f:f/._BrdU.tif
- Source_data_Figure1/1B/Derl1f:f/Merge.tif
- __MACOSX/Source_data_Figure1/1B/Derl1f:f/._Merge.tif
- Source_data_Figure1/1B/Derl1NesCre/DCX.tif
- __MACOSX/Source_data_Figure1/1B/Derl1NesCre/._DCX.tif
- Source_data_Figure1/1B/Derl1NesCre/Hoechst.tif
- __MACOSX/Source_data_Figure1/1B/Derl1NesCre/._Hoechst.tif
- Source_data_Figure1/1B/Derl1NesCre/BrdU.tif
- __MACOSX/Source_data_Figure1/1B/Derl1NesCre/._BrdU.tif
- Source_data_Figure1/1B/Derl1NesCre/Merge.tif
- __MACOSX/Source_data_Figure1/1B/Derl1NesCre/._Merge.tif
- Source_data_Figure1/1E/Derl1f:f/DCX.tif
- __MACOSX/Source_data_Figure1/1E/Derl1f:f/._DCX.tif
- Source_data_Figure1/1E/Derl1f:f/Hoechst.tif
- __MACOSX/Source_data_Figure1/1E/Derl1f:f/._Hoechst.tif
- Source_data_Figure1/1E/Derl1NesCre/DCX.tif
- __MACOSX/Source_data_Figure1/1E/Derl1NesCre/._DCX.tif
- Source_data_Figure1/1E/Derl1NesCre/Hoechst.tif
- __MACOSX/Source_data_Figure1/1E/Derl1NesCre/._Hoechst.tif
- Source_data_Figure1/1Q/Derl1f:f/GFAPsox2.tif
- __MACOSX/Source_data_Figure1/1Q/Derl1f:f/._GFAPsox2.tif
- Source_data_Figure1/1Q/Derl1f:f/Ki67.tif
- __MACOSX/Source_data_Figure1/1Q/Derl1f:f/._Ki67.tif
- Source_data_Figure1/1Q/Derl1f:f/Hoechst.tif
- __MACOSX/Source_data_Figure1/1Q/Derl1f:f/._Hoechst.tif
- Source_data_Figure1/1Q/Derl1f:f/BrdU.tif
- __MACOSX/Source_data_Figure1/1Q/Derl1f:f/._BrdU.tif
- Source_data_Figure1/1Q/Derl1f:f/Merge.tif
- __MACOSX/Source_data_Figure1/1Q/Derl1f:f/._Merge.tif
- Source_data_Figure1/1Q/Derl1NesCre/GFAPsox2.tif
- __MACOSX/Source_data_Figure1/1Q/Derl1NesCre/._GFAPsox2.tif
- Source_data_Figure1/1Q/Derl1NesCre/Ki67.tif
- __MACOSX/Source_data_Figure1/1Q/Derl1NesCre/._Ki67.tif
- Source_data_Figure1/1Q/Derl1NesCre/Hoechst.tif
- __MACOSX/Source_data_Figure1/1Q/Derl1NesCre/._Hoechst.tif
- Source_data_Figure1/1Q/Derl1NesCre/BrdU.tif
- __MACOSX/Source_data_Figure1/1Q/Derl1NesCre/._BrdU.tif
- Source_data_Figure1/1Q/Derl1NesCre/Merge.tif
- __MACOSX/Source_data_Figure1/1Q/Derl1NesCre/._Merge.tif
