# Supplementary material for: The Derlin-1-Stat5b axis maintains homeostasis of adult hippocampal neurogenesis
Source: EMBO Rep. 2024 Jul 30;25(8):26. doi: 10.1038/s44319-024-00205-7 (PMC11316036; doi:10.1038/s44319-024-00205-7)
Supplement: Supplementary file 3 — Source data Fig. 1 [file 44319_2024_205_MOESM3_ESM.zip › Source_data_Figure1/1O/1O nemerical data.xlsx]

## Sheet: Sheet1
	active NSCs/total NSCs			IPCs/active NSCs			immature neurons/IPCs
	GFAP(radial)+, Sox2+, Ki67+/GFAP(radial)+, Sox2+			{Ki67+ - GFAP(radial)+, Sox2+, Ki67+}/GFAP(radial)+, Sox2+, Ki67+			{DCX+ - DCX+, ki67+}/Ki67+ - GFAP(radial)+, Sox2+, Ki67+
	Derl1f/f	Derl1NesCre		Derl1f/f	Derl1NesCre		Derl1f/f	Derl1NesCre
	0.095	0.265		14.2	9.1		3.14	2.47
	0.1	0.182		14.6	11.1		2.8	2.51
	0.118	0.186		11.2	13.4		3.17	2.04
