# Supplementary material for: The Derlin-1-Stat5b axis maintains homeostasis of adult hippocampal neurogenesis
Source: EMBO Rep. 2024 Jul 30;25(8):26. doi: 10.1038/s44319-024-00205-7 (PMC11316036; doi:10.1038/s44319-024-00205-7)
Supplement: Supplementary file 3 — Source data Fig. 1 [file 44319_2024_205_MOESM3_ESM.zip › Source_data_Figure1/1M/1M numerical data.xlsx]

## Sheet: Sheet1
	Surviving cells
	BrdU4week/BrdU1week
	Derl1f/f	Derl1NesCre
	67.8133	36.5979
	67.2515	29
	60.101	42.1371
