# Supplementary material for: The Derlin-1-Stat5b axis maintains homeostasis of adult hippocampal neurogenesis
Source: EMBO Rep. 2024 Jul 30;25(8):26. doi: 10.1038/s44319-024-00205-7 (PMC11316036; doi:10.1038/s44319-024-00205-7)
Supplement: Supplementary file 4 — Source data Fig. 2 [file 44319_2024_205_MOESM4_ESM.zip]

Archive with 53 entries (41 files):
- Source_data_Figure2/
- __MACOSX/._Source_data_Figure2
- Source_data_Figure2/.DS_Store
- __MACOSX/Source_data_Figure2/._.DS_Store
- Source_data_Figure2/2H/
- Source_data_Figure2/2A/
- Source_data_Figure2/2F/
- Source_data_Figure2/2C/
- Source_data_Figure2/2D/
- Source_data_Figure2/2E/
- Source_data_Figure2/2B/
- Source_data_Figure2/2H/2H numerical data.xlsx
- __MACOSX/Source_data_Figure2/2H/._2H numerical data.xlsx
- Source_data_Figure2/2A/2A numerical data.xlsx
- __MACOSX/Source_data_Figure2/2A/._2A numerical data.xlsx
- Source_data_Figure2/2F/2F numerical data.xlsx
- __MACOSX/Source_data_Figure2/2F/._2F numerical data.xlsx
- Source_data_Figure2/2C/.DS_Store
- __MACOSX/Source_data_Figure2/2C/._.DS_Store
- Source_data_Figure2/2C/Derl1f:f/
- Source_data_Figure2/2C/Derl1NesCre/
- Source_data_Figure2/2D/2D numerical data.xlsx
- __MACOSX/Source_data_Figure2/2D/._2D numerical data.xlsx
- Source_data_Figure2/2E/.DS_Store
- __MACOSX/Source_data_Figure2/2E/._.DS_Store
- Source_data_Figure2/2E/Derl1f:f/
- Source_data_Figure2/2E/Derl1NesCre/
- Source_data_Figure2/2B/2B numerical data.xlsx
- __MACOSX/Source_data_Figure2/2B/._2B numerical data.xlsx
- Source_data_Figure2/2C/Derl1f:f/GFAP.tif
- __MACOSX/Source_data_Figure2/2C/Derl1f:f/._GFAP.tif
- Source_data_Figure2/2C/Derl1f:f/Sox2.tif
- __MACOSX/Source_data_Figure2/2C/Derl1f:f/._Sox2.tif
- Source_data_Figure2/2C/Derl1f:f/Hoechst.tif
- __MACOSX/Source_data_Figure2/2C/Derl1f:f/._Hoechst.tif
- Source_data_Figure2/2C/Derl1f:f/Merge.tif
- __MACOSX/Source_data_Figure2/2C/Derl1f:f/._Merge.tif
- Source_data_Figure2/2C/Derl1NesCre/GFAP.tif
- __MACOSX/Source_data_Figure2/2C/Derl1NesCre/._GFAP.tif
- Source_data_Figure2/2C/Derl1NesCre/Sox2.tif
- __MACOSX/Source_data_Figure2/2C/Derl1NesCre/._Sox2.tif
- Source_data_Figure2/2C/Derl1NesCre/Hoechst.tif
- __MACOSX/Source_data_Figure2/2C/Derl1NesCre/._Hoechst.tif
- Source_data_Figure2/2C/Derl1NesCre/Merge.tif
- __MACOSX/Source_data_Figure2/2C/Derl1NesCre/._Merge.tif
- Source_data_Figure2/2E/Derl1f:f/DCX.tif
- __MACOSX/Source_data_Figure2/2E/Derl1f:f/._DCX.tif
- Source_data_Figure2/2E/Derl1f:f/Hoechst.tif
- __MACOSX/Source_data_Figure2/2E/Derl1f:f/._Hoechst.tif
- Source_data_Figure2/2E/Derl1NesCre/DCX.tif
- __MACOSX/Source_data_Figure2/2E/Derl1NesCre/._DCX.tif
- Source_data_Figure2/2E/Derl1NesCre/Hoechst.tif
- __MACOSX/Source_data_Figure2/2E/Derl1NesCre/._Hoechst.tif
