# Supplementary material for: The Derlin-1-Stat5b axis maintains homeostasis of adult hippocampal neurogenesis
Source: EMBO Rep. 2024 Jul 30;25(8):26. doi: 10.1038/s44319-024-00205-7 (PMC11316036; doi:10.1038/s44319-024-00205-7)
Supplement: Supplementary file 4 — Source data Fig. 2 [file 44319_2024_205_MOESM4_ESM.zip › Source_data_Figure2/2H/2H numerical data.xlsx]

## Sheet: Sheet1
	Time with DO (%)			Time with DO (%)
	Derl1f/f			Derl1NesCre
	training	test		training	test
	50.8527	54.9035		46.6362	47.462
	52.6074	58.5758		56.8875	50.0276
	43.1262	58.9631		45.1464	50.3876
	49.6235	59.354		54.6415	45.3716
	51.8779	55.996		46.0055	48.2174
	56.3433	64.5237		52.6065	48.2482
	43.1162	61.6967
	43.9742	59.458
	47.8317	62.7098
	46.4773	57.4843
