# Supplementary material for: The Derlin-1-Stat5b axis maintains homeostasis of adult hippocampal neurogenesis
Source: EMBO Rep. 2024 Jul 30;25(8):26. doi: 10.1038/s44319-024-00205-7 (PMC11316036; doi:10.1038/s44319-024-00205-7)
Supplement: Supplementary file 4 — Source data Fig. 2 [file 44319_2024_205_MOESM4_ESM.zip › Source_data_Figure2/2A/2A numerical data.xlsx]

## Sheet: Sheet1
		0m	5m	10m	15m	20m	25m	30m	35m	40m	45m	50m	55m	60m
	Derl1f/f	0	1	1	1	1	1	1	1	1	1	1	1	1
	Derl1f/f	0	1	2	2	2	1	2	1	1	1	1	1	1
	Derl1f/f	0	1	2	2	2	1	2	2	1	1	1	1	1
	Derl1f/f	0	1	2	2	2	2	2	2	2	2	4	4	4
	Derl1f/f	0	1	2	2	2	2	2	2	2	4	4	4	4
	Derl1f/f	0	1	2	2	2	2	1	1	1	1	1	1	1
	Derl1f/f	0	1	2	1	1	1	1	1	1	1	1	1	1
	Derl1f/f	0	1	2	2	2	2	2	2	2	2	1	1	1
	Derl1f/f	0	1	2	2	2	2	2	2	1	1	1	2	1
	Derl1f/f	0	1	2	1	2	2	2	2	1	2	2	2	2
	Derl1f/f	0	1	2	2	2	2	2	1	2	2	1	2	1
	Derl1f/f	0	1	1	1	1	2	2	2	2	1	2	1	1
	Derl1NesCre	0	1	2	2	2	2	2	2	1	1	1	1	1
	Derl1NesCre	0	1	2	2	2	2	2	2	2	2	2	2	2
	Derl1NesCre	0	1	3	3	3	2	4	4	4	4	4	3	2
	Derl1NesCre	0	2	2	2	2	2	3	3	4	4	4	4	3
	Derl1NesCre	0	2	3	2	2	2	2	4	3	2	1	1	1
	Derl1NesCre	0	2	3	2	2	2	2	3	3	2	2	1	1
	Derl1NesCre	0	1	2	2	2	2	2	2	2	1	2	4	4
	Derl1NesCre	0	1	2	2	2	2	2	2	1	1	1	1	2
	Derl1NesCre	0	1	2	2	2	2	2	2	4	4	4	4	2
	Derl1NesCre	0	2	2	2	2	2	4	4	4	4	4	4	4
