# Supplementary material for: The Derlin-1-Stat5b axis maintains homeostasis of adult hippocampal neurogenesis
Source: EMBO Rep. 2024 Jul 30;25(8):26. doi: 10.1038/s44319-024-00205-7 (PMC11316036; doi:10.1038/s44319-024-00205-7)
Supplement: Supplementary file 4 — Source data Fig. 2 [file 44319_2024_205_MOESM4_ESM.zip › Source_data_Figure2/2F/2F numerical data.xlsx]

## Sheet: Sheet1
	DCX+ cells in SGZ
	Derl1f/f	Derl1NesCre
	1734	990
	1806	1608
	1632	1056
	2058	1140
