# Supplementary material for: The Derlin-1-Stat5b axis maintains homeostasis of adult hippocampal neurogenesis
Source: EMBO Rep. 2024 Jul 30;25(8):26. doi: 10.1038/s44319-024-00205-7 (PMC11316036; doi:10.1038/s44319-024-00205-7)
Supplement: Supplementary file 4 — Source data Fig. 2 [file 44319_2024_205_MOESM4_ESM.zip › Source_data_Figure2/2B/2B numerical data.xlsx]

## Sheet: Sheet1
	Averaged seizure score
	Derl1f/f	Derl1NesCre
	1	1.5
	1.33333	1.91667
	1.41667	3.08333
	2.41667	2.91667
	2.58333	2.08333
	1.33333	2.08333
	1.08333	2.16667
	1.66667	1.58333
	1.58333	2.58333
	1.75	3.16667
	1.66667
	1.41667
