# Supplementary material for: The Derlin-1-Stat5b axis maintains homeostasis of adult hippocampal neurogenesis
Source: EMBO Rep. 2024 Jul 30;25(8):26. doi: 10.1038/s44319-024-00205-7 (PMC11316036; doi:10.1038/s44319-024-00205-7)
Supplement: Supplementary file 5 — Source data Fig. 3 [file 44319_2024_205_MOESM5_ESM.zip]

Archive with 63 entries (51 files):
- Source_data_Figure3/
- __MACOSX/._Source_data_Figure3
- Source_data_Figure3/3B/
- Source_data_Figure3/3C/
- Source_data_Figure3/.DS_Store
- __MACOSX/Source_data_Figure3/._.DS_Store
- Source_data_Figure3/3B/.DS_Store
- __MACOSX/Source_data_Figure3/3B/._.DS_Store
- Source_data_Figure3/3B/BMP4/
- Source_data_Figure3/3B/Diazepam/
- Source_data_Figure3/3B/Proliferation/
- Source_data_Figure3/3C/3C numerical data.xlsx
- __MACOSX/Source_data_Figure3/3C/._3C numerical data.xlsx
- Source_data_Figure3/3B/BMP4/.DS_Store
- __MACOSX/Source_data_Figure3/3B/BMP4/._.DS_Store
- Source_data_Figure3/3B/BMP4/siControl/
- Source_data_Figure3/3B/BMP4/siDerl1/
- Source_data_Figure3/3B/Diazepam/.DS_Store
- __MACOSX/Source_data_Figure3/3B/Diazepam/._.DS_Store
- Source_data_Figure3/3B/Diazepam/siControl/
- Source_data_Figure3/3B/Diazepam/siDerl1/
- Source_data_Figure3/3B/Proliferation/.DS_Store
- __MACOSX/Source_data_Figure3/3B/Proliferation/._.DS_Store
- Source_data_Figure3/3B/Proliferation/siControl/
- Source_data_Figure3/3B/Proliferation/siDerl1/
- Source_data_Figure3/3B/BMP4/siControl/EdU.tif
- __MACOSX/Source_data_Figure3/3B/BMP4/siControl/._EdU.tif
- Source_data_Figure3/3B/BMP4/siControl/Hoechst.tif
- __MACOSX/Source_data_Figure3/3B/BMP4/siControl/._Hoechst.tif
- Source_data_Figure3/3B/BMP4/siControl/Merge.tif
- __MACOSX/Source_data_Figure3/3B/BMP4/siControl/._Merge.tif
- Source_data_Figure3/3B/BMP4/siDerl1/EdU.tif
- __MACOSX/Source_data_Figure3/3B/BMP4/siDerl1/._EdU.tif
- Source_data_Figure3/3B/BMP4/siDerl1/Hoechst.tif
- __MACOSX/Source_data_Figure3/3B/BMP4/siDerl1/._Hoechst.tif
- Source_data_Figure3/3B/BMP4/siDerl1/Merge.tif
- __MACOSX/Source_data_Figure3/3B/BMP4/siDerl1/._Merge.tif
- Source_data_Figure3/3B/Diazepam/siControl/.DS_Store
- __MACOSX/Source_data_Figure3/3B/Diazepam/siControl/._.DS_Store
- Source_data_Figure3/3B/Diazepam/siControl/EdU.tif
- __MACOSX/Source_data_Figure3/3B/Diazepam/siControl/._EdU.tif
- Source_data_Figure3/3B/Diazepam/siControl/Hoechst.tif
- __MACOSX/Source_data_Figure3/3B/Diazepam/siControl/._Hoechst.tif
- Source_data_Figure3/3B/Diazepam/siControl/Merge.tif
- __MACOSX/Source_data_Figure3/3B/Diazepam/siControl/._Merge.tif
- Source_data_Figure3/3B/Diazepam/siDerl1/EdU.tif
- __MACOSX/Source_data_Figure3/3B/Diazepam/siDerl1/._EdU.tif
- Source_data_Figure3/3B/Diazepam/siDerl1/Hoechst.tif
- __MACOSX/Source_data_Figure3/3B/Diazepam/siDerl1/._Hoechst.tif
- Source_data_Figure3/3B/Diazepam/siDerl1/Merge.tif
- __MACOSX/Source_data_Figure3/3B/Diazepam/siDerl1/._Merge.tif
- Source_data_Figure3/3B/Proliferation/siControl/EdU.tif
- __MACOSX/Source_data_Figure3/3B/Proliferation/siControl/._EdU.tif
- Source_data_Figure3/3B/Proliferation/siControl/Hoechst.tif
- __MACOSX/Source_data_Figure3/3B/Proliferation/siControl/._Hoechst.tif
- Source_data_Figure3/3B/Proliferation/siControl/Merge.tif
- __MACOSX/Source_data_Figure3/3B/Proliferation/siControl/._Merge.tif
- Source_data_Figure3/3B/Proliferation/siDerl1/EdU.tif
- __MACOSX/Source_data_Figure3/3B/Proliferation/siDerl1/._EdU.tif
- Source_data_Figure3/3B/Proliferation/siDerl1/Hoechst.tif
- __MACOSX/Source_data_Figure3/3B/Proliferation/siDerl1/._Hoechst.tif
- Source_data_Figure3/3B/Proliferation/siDerl1/Merge.tif
- __MACOSX/Source_data_Figure3/3B/Proliferation/siDerl1/._Merge.tif
