# Supplementary material for: The Derlin-1-Stat5b axis maintains homeostasis of adult hippocampal neurogenesis
Source: EMBO Rep. 2024 Jul 30;25(8):26. doi: 10.1038/s44319-024-00205-7 (PMC11316036; doi:10.1038/s44319-024-00205-7)
Supplement: Supplementary file 5 — Source data Fig. 3 [file 44319_2024_205_MOESM5_ESM.zip › Source_data_Figure3/3C/3C numerical data.xlsx]

## Sheet: Sheet1
	EdU+/Hoechst+ (%)
	Proliferation medium		Diazepam		BMP4
	siControl	siDerl1	siControl	siDerl1	siControl	siDerl1
	34	38.3	23.4	37.2	22.3	36.6
	37.4	40.9	24.2	29.8	21.1	31.3
	43.1	46.7	20.2	28.5	17.4	28.3
	42.4	38.1	26.5	29.7	21.5	30.6
	36.2	46.8	30.9	31.8	17.2	22.8
	45.5	44.9	25.4	44.7	17.3	29.5
					17.6	26.9
					15.8	27.2
					14.9	27.6
