# Supplementary material for: The Derlin-1-Stat5b axis maintains homeostasis of adult hippocampal neurogenesis
Source: EMBO Rep. 2024 Jul 30;25(8):26. doi: 10.1038/s44319-024-00205-7 (PMC11316036; doi:10.1038/s44319-024-00205-7)
Supplement: Supplementary file 6 — Source data Fig. 4 [file 44319_2024_205_MOESM6_ESM.zip]

Archive with 120 entries (101 files):
- Source_data_Figure4/
- __MACOSX/._Source_data_Figure4
- Source_data_Figure4/.DS_Store
- __MACOSX/Source_data_Figure4/._.DS_Store
- Source_data_Figure4/4E/
- Source_data_Figure4/4B/
- Source_data_Figure4/4K/
- Source_data_Figure4/4L/
- Source_data_Figure4/4M/
- Source_data_Figure4/4C/
- Source_data_Figure4/4D/
- Source_data_Figure4/4F/
- Source_data_Figure4/4H/
- Source_data_Figure4/4I/
- Source_data_Figure4/4E/4E numerical data.xlsx
- __MACOSX/Source_data_Figure4/4E/._4E numerical data.xlsx
- Source_data_Figure4/4B/.DS_Store
- __MACOSX/Source_data_Figure4/4B/._.DS_Store
- Source_data_Figure4/4B/4B numerical data .xlsx
- __MACOSX/Source_data_Figure4/4B/._4B numerical data .xlsx
- Source_data_Figure4/4K/.DS_Store
- __MACOSX/Source_data_Figure4/4K/._.DS_Store
- Source_data_Figure4/4K/Derl1NesCre + Control virus/
- Source_data_Figure4/4K/Derl1NesCre + Stat5b virus/
- Source_data_Figure4/4L/4L numerical data.xlsx
- __MACOSX/Source_data_Figure4/4L/._4L numerical data.xlsx
- Source_data_Figure4/4M/4M numerical data.xlsx
- __MACOSX/Source_data_Figure4/4M/._4M numerical data.xlsx
- Source_data_Figure4/4C/western Stat5b.tif
- __MACOSX/Source_data_Figure4/4C/._western Stat5b.tif
- Source_data_Figure4/4C/western Actin.tif
- __MACOSX/Source_data_Figure4/4C/._western Actin.tif
- Source_data_Figure4/4D/siStat5b/
- Source_data_Figure4/4D/.DS_Store
- __MACOSX/Source_data_Figure4/4D/._.DS_Store
- Source_data_Figure4/4D/siControl/
- Source_data_Figure4/4F/4F numerical data.xlsx
- __MACOSX/Source_data_Figure4/4F/._4F numerical data.xlsx
- Source_data_Figure4/4H/siControl + Stat5b/
- Source_data_Figure4/4H/.DS_Store
- __MACOSX/Source_data_Figure4/4H/._.DS_Store
- Source_data_Figure4/4H/siDerl1 + Control/
- Source_data_Figure4/4H/siControl + Control/
- Source_data_Figure4/4H/siDerl1 + Stat5b/
- Source_data_Figure4/4I/4I numerical data.xlsx
- __MACOSX/Source_data_Figure4/4I/._4I numerical data.xlsx
- Source_data_Figure4/4K/Derl1NesCre + Control virus/Sox2.tif
- __MACOSX/Source_data_Figure4/4K/Derl1NesCre + Control virus/._Sox2.tif
- Source_data_Figure4/4K/Derl1NesCre + Control virus/Ki67.tif
- __MACOSX/Source_data_Figure4/4K/Derl1NesCre + Control virus/._Ki67.tif
- Source_data_Figure4/4K/Derl1NesCre + Control virus/Hoechst.tif
- __MACOSX/Source_data_Figure4/4K/Derl1NesCre + Control virus/._Hoechst.tif
- Source_data_Figure4/4K/Derl1NesCre + Control virus/HA.tif
- __MACOSX/Source_data_Figure4/4K/Derl1NesCre + Control virus/._HA.tif
- Source_data_Figure4/4K/Derl1NesCre + Control virus/Merge.tif
- __MACOSX/Source_data_Figure4/4K/Derl1NesCre + Control virus/._Merge.tif
- Source_data_Figure4/4K/Derl1NesCre + Stat5b virus/.DS_Store
- __MACOSX/Source_data_Figure4/4K/Derl1NesCre + Stat5b virus/._.DS_Store
- Source_data_Figure4/4K/Derl1NesCre + Stat5b virus/Sox2.tif
- __MACOSX/Source_data_Figure4/4K/Derl1NesCre + Stat5b virus/._Sox2.tif
- Source_data_Figure4/4K/Derl1NesCre + Stat5b virus/Ki67.tif
- __MACOSX/Source_data_Figure4/4K/Derl1NesCre + Stat5b virus/._Ki67.tif
- Source_data_Figure4/4K/Derl1NesCre + Stat5b virus/Hoechst.tif
- __MACOSX/Source_data_Figure4/4K/Derl1NesCre + Stat5b virus/._Hoechst.tif
- Source_data_Figure4/4K/Derl1NesCre + Stat5b virus/HA.tif
- __MACOSX/Source_data_Figure4/4K/Derl1NesCre + Stat5b virus/._HA.tif
- Source_data_Figure4/4K/Derl1NesCre + Stat5b virus/Merge.tif
- __MACOSX/Source_data_Figure4/4K/Derl1NesCre + Stat5b virus/._Merge.tif
- Source_data_Figure4/4D/siStat5b/EdU.tif
- __MACOSX/Source_data_Figure4/4D/siStat5b/._EdU.tif
- Source_data_Figure4/4D/siStat5b/Ki67.tif
- __MACOSX/Source_data_Figure4/4D/siStat5b/._Ki67.tif
- Source_data_Figure4/4D/siStat5b/Hoechst.tif
- __MACOSX/Source_data_Figure4/4D/siStat5b/._Hoechst.tif
- Source_data_Figure4/4D/siStat5b/Merge.tif
- __MACOSX/Source_data_Figure4/4D/siStat5b/._Merge.tif
- Source_data_Figure4/4D/siControl/EdU.tif
- __MACOSX/Source_data_Figure4/4D/siControl/._EdU.tif
- Source_data_Figure4/4D/siControl/Ki67.tif
- __MACOSX/Source_data_Figure4/4D/siControl/._Ki67.tif
- Source_data_Figure4/4D/siControl/Hoechst.tif
- __MACOSX/Source_data_Figure4/4D/siControl/._Hoechst.tif
- Source_data_Figure4/4D/siControl/Merge.tif
- __MACOSX/Source_data_Figure4/4D/siControl/._Merge.tif
- Source_data_Figure4/4H/siControl + Stat5b/.DS_Store
- __MACOSX/Source_data_Figure4/4H/siControl + Stat5b/._.DS_Store
- Source_data_Figure4/4H/siControl + Stat5b/EdU.tif
- __MACOSX/Source_data_Figure4/4H/siControl + Stat5b/._EdU.tif
- Source_data_Figure4/4H/siControl + Stat5b/GFP.tif
- __MACOSX/Source_data_Figure4/4H/siControl + Stat5b/._GFP.tif
- Source_data_Figure4/4H/siControl + Stat5b/Hoechst.tif
- __MACOSX/Source_data_Figure4/4H/siControl + Stat5b/._Hoechst.tif
- Source_data_Figure4/4H/siControl + Stat5b/Merge.tif
- __MACOSX/Source_data_Figure4/4H/siControl + Stat5b/._Merge.tif
- Source_data_Figure4/4H/siDerl1 + Control/EdU.tif
- __MACOSX/Source_data_Figure4/4H/siDerl1 + Control/._EdU.tif
- Source_data_Figure4/4H/siDerl1 + Control/GFP.tif
- __MACOSX/Source_data_Figure4/4H/siDerl1 + Control/._GFP.tif
- Source_data_Figure4/4H/siDerl1 + Control/Hoechst.tif
- __MACOSX/Source_data_Figure4/4H/siDerl1 + Control/._Hoechst.tif
- Source_data_Figure4/4H/siDerl1 + Control/Merge.tif
- __MACOSX/Source_data_Figure4/4H/siDerl1 + Control/._Merge.tif
- Source_data_Figure4/4H/siControl + Control/.DS_Store
- __MACOSX/Source_data_Figure4/4H/siControl + Control/._.DS_Store
- Source_data_Figure4/4H/siControl + Control/EdU.tif
- __MACOSX/Source_data_Figure4/4H/siControl + Control/._EdU.tif
- Source_data_Figure4/4H/siControl + Control/GFP.tif
- __MACOSX/Source_data_Figure4/4H/siControl + Control/._GFP.tif
- Source_data_Figure4/4H/siControl + Control/Hoechst.tif
- __MACOSX/Source_data_Figure4/4H/siControl + Control/._Hoechst.tif
- Source_data_Figure4/4H/siControl + Control/Merge.tif
- __MACOSX/Source_data_Figure4/4H/siControl + Control/._Merge.tif
- Source_data_Figure4/4H/siDerl1 + Stat5b/EdU.tif
- __MACOSX/Source_data_Figure4/4H/siDerl1 + Stat5b/._EdU.tif
- Source_data_Figure4/4H/siDerl1 + Stat5b/GFP.tif
- __MACOSX/Source_data_Figure4/4H/siDerl1 + Stat5b/._GFP.tif
- Source_data_Figure4/4H/siDerl1 + Stat5b/Hoechst.tif
- __MACOSX/Source_data_Figure4/4H/siDerl1 + Stat5b/._Hoechst.tif
- Source_data_Figure4/4H/siDerl1 + Stat5b/Merge.tif
- __MACOSX/Source_data_Figure4/4H/siDerl1 + Stat5b/._Merge.tif
