# Supplementary material for: The Derlin-1-Stat5b axis maintains homeostasis of adult hippocampal neurogenesis
Source: EMBO Rep. 2024 Jul 30;25(8):26. doi: 10.1038/s44319-024-00205-7 (PMC11316036; doi:10.1038/s44319-024-00205-7)
Supplement: Supplementary file 6 — Source data Fig. 4 [file 44319_2024_205_MOESM6_ESM.zip › Source_data_Figure4/4E/4E numerical data.xlsx]

## Sheet: Sheet1
	EdU+/Hoechst+ (%)
	siControl	siStat5b
	17.3	27.2
	17.5	24.7
	12.2	19.5
