# Supplementary material for: The Derlin-1-Stat5b axis maintains homeostasis of adult hippocampal neurogenesis
Source: EMBO Rep. 2024 Jul 30;25(8):26. doi: 10.1038/s44319-024-00205-7 (PMC11316036; doi:10.1038/s44319-024-00205-7)
Supplement: Supplementary file 6 — Source data Fig. 4 [file 44319_2024_205_MOESM6_ESM.zip › Source_data_Figure4/4B/4B numerical data .xlsx]

## Sheet: Sheet1
	Proliferation			Quiescent
	Relative mRNA expression			Relative mRNA expression
	siControl	siDerl1		siControl	siDerl1
	1.05726	0.467953		0.978412	0.648841
	1.016	0.48131		1.07778	0.584808
	0.926732	0.458742		0.943809	0.673803
