# Supplementary material for: The Derlin-1-Stat5b axis maintains homeostasis of adult hippocampal neurogenesis
Source: EMBO Rep. 2024 Jul 30;25(8):26. doi: 10.1038/s44319-024-00205-7 (PMC11316036; doi:10.1038/s44319-024-00205-7)
Supplement: Supplementary file 6 — Source data Fig. 4 [file 44319_2024_205_MOESM6_ESM.zip › Source_data_Figure4/4L/4L numerical data.xlsx]

## Sheet: Sheet1
	Ki67+
	Derl1NesCre +Control virus	Derl1NesCre +Stat5b virus
	2946	1464
	2124	900
	2454	1116
