# Supplementary material for: The Derlin-1-Stat5b axis maintains homeostasis of adult hippocampal neurogenesis
Source: EMBO Rep. 2024 Jul 30;25(8):26. doi: 10.1038/s44319-024-00205-7 (PMC11316036; doi:10.1038/s44319-024-00205-7)
Supplement: Supplementary file 6 — Source data Fig. 4 [file 44319_2024_205_MOESM6_ESM.zip › Source_data_Figure4/4M/4M numerical data.xlsx]

## Sheet: Sheet1
	Ki67+, Sox2+, HA+/Sox2+, HA+ (%)
	Derl1NesCre +Control virus	Derl1NesCre +Stat5b virus
	11.2069	9.14397
	12.1827	3.51648
	16.4	4.15094
