# Supplementary material for: The Derlin-1-Stat5b axis maintains homeostasis of adult hippocampal neurogenesis
Source: EMBO Rep. 2024 Jul 30;25(8):26. doi: 10.1038/s44319-024-00205-7 (PMC11316036; doi:10.1038/s44319-024-00205-7)
Supplement: Supplementary file 6 — Source data Fig. 4 [file 44319_2024_205_MOESM6_ESM.zip › Source_data_Figure4/4F/4F numerical data.xlsx]

## Sheet: Sheet1
	Ki67+/Hoechst+ (%)
	siControl	siStat5b
	71.2	74.9
	57	75.5
	63.6	82.9
