# Supplementary material for: The Derlin-1-Stat5b axis maintains homeostasis of adult hippocampal neurogenesis
Source: EMBO Rep. 2024 Jul 30;25(8):26. doi: 10.1038/s44319-024-00205-7 (PMC11316036; doi:10.1038/s44319-024-00205-7)
Supplement: Supplementary file 6 — Source data Fig. 4 [file 44319_2024_205_MOESM6_ESM.zip › Source_data_Figure4/4I/4I numerical data.xlsx]

## Sheet: Sheet1
	EdU+/GFP+ (BMP4 50ng/ml)
	siControl + Control virus	siDerl1 + Control virus	siControl + Stat5b virus	siDerl1 + Stat5b virus
	15.6	28.2	20.1	15.6
	22.7	29.6	24	20.2
	19.2	22.4	18.5	19.8
	16.6	26	20.2	16.1
