# Supplementary material for: The Derlin-1-Stat5b axis maintains homeostasis of adult hippocampal neurogenesis
Source: EMBO Rep. 2024 Jul 30;25(8):26. doi: 10.1038/s44319-024-00205-7 (PMC11316036; doi:10.1038/s44319-024-00205-7)
Supplement: Supplementary file 7 — Source data Fig. 5 [file 44319_2024_205_MOESM7_ESM.zip]

Archive with 65 entries (51 files):
- Source_data_Figure5/
- __MACOSX/._Source_data_Figure5
- Source_data_Figure5/5G/
- Source_data_Figure5/5F/
- Source_data_Figure5/.DS_Store
- __MACOSX/Source_data_Figure5/._.DS_Store
- Source_data_Figure5/5C/
- Source_data_Figure5/5E/
- Source_data_Figure5/5B/
- Source_data_Figure5/5G/5G numerical data.xlsx
- __MACOSX/Source_data_Figure5/5G/._5G numerical data.xlsx
- Source_data_Figure5/5F/siDerl1,siControl + vehicle/
- Source_data_Figure5/5F/.DS_Store
- __MACOSX/Source_data_Figure5/5F/._.DS_Store
- Source_data_Figure5/5F/siDerl1,siStat5b + vehicle/
- Source_data_Figure5/5F/siDerl1,siStat5b + 4-PBA/
- Source_data_Figure5/5F/siDerl1,siControl + 4-PBA/
- Source_data_Figure5/5C/5C numerical data.xlsx
- __MACOSX/Source_data_Figure5/5C/._5C numerical data.xlsx
- Source_data_Figure5/5E/.DS_Store
- __MACOSX/Source_data_Figure5/5E/._.DS_Store
- Source_data_Figure5/5E/5E numerical data.xlsx
- __MACOSX/Source_data_Figure5/5E/._5E numerical data.xlsx
- Source_data_Figure5/5B/.DS_Store
- __MACOSX/Source_data_Figure5/5B/._.DS_Store
- Source_data_Figure5/5B/siControl + vehicle/
- Source_data_Figure5/5B/siControl + 4-PBA/
- Source_data_Figure5/5B/siDerl1 + vehicle/
- Source_data_Figure5/5B/siDerl1 + 4-PBA/
- Source_data_Figure5/5F/siDerl1,siControl + vehicle/EdU.tif
- __MACOSX/Source_data_Figure5/5F/siDerl1,siControl + vehicle/._EdU.tif
- Source_data_Figure5/5F/siDerl1,siControl + vehicle/Hoechst.tif
- __MACOSX/Source_data_Figure5/5F/siDerl1,siControl + vehicle/._Hoechst.tif
- Source_data_Figure5/5F/siDerl1,siStat5b + vehicle/EdU.tif
- __MACOSX/Source_data_Figure5/5F/siDerl1,siStat5b + vehicle/._EdU.tif
- Source_data_Figure5/5F/siDerl1,siStat5b + vehicle/Hoechst.tif
- __MACOSX/Source_data_Figure5/5F/siDerl1,siStat5b + vehicle/._Hoechst.tif
- Source_data_Figure5/5F/siDerl1,siStat5b + 4-PBA/.DS_Store
- __MACOSX/Source_data_Figure5/5F/siDerl1,siStat5b + 4-PBA/._.DS_Store
- Source_data_Figure5/5F/siDerl1,siStat5b + 4-PBA/EdU.tif
- __MACOSX/Source_data_Figure5/5F/siDerl1,siStat5b + 4-PBA/._EdU.tif
- Source_data_Figure5/5F/siDerl1,siStat5b + 4-PBA/Hoechst.tif
- __MACOSX/Source_data_Figure5/5F/siDerl1,siStat5b + 4-PBA/._Hoechst.tif
- Source_data_Figure5/5F/siDerl1,siControl + 4-PBA/.DS_Store
- __MACOSX/Source_data_Figure5/5F/siDerl1,siControl + 4-PBA/._.DS_Store
- Source_data_Figure5/5F/siDerl1,siControl + 4-PBA/EdU.tif
- __MACOSX/Source_data_Figure5/5F/siDerl1,siControl + 4-PBA/._EdU.tif
- Source_data_Figure5/5F/siDerl1,siControl + 4-PBA/Hoechst.tif
- __MACOSX/Source_data_Figure5/5F/siDerl1,siControl + 4-PBA/._Hoechst.tif
- Source_data_Figure5/5B/siControl + vehicle/EdU.tif
- __MACOSX/Source_data_Figure5/5B/siControl + vehicle/._EdU.tif
- Source_data_Figure5/5B/siControl + vehicle/Hoechst.tif
- __MACOSX/Source_data_Figure5/5B/siControl + vehicle/._Hoechst.tif
- Source_data_Figure5/5B/siControl + 4-PBA/EdU.tif
- __MACOSX/Source_data_Figure5/5B/siControl + 4-PBA/._EdU.tif
- Source_data_Figure5/5B/siControl + 4-PBA/Hoechst.tif
- __MACOSX/Source_data_Figure5/5B/siControl + 4-PBA/._Hoechst.tif
- Source_data_Figure5/5B/siDerl1 + vehicle/EdU.tif
- __MACOSX/Source_data_Figure5/5B/siDerl1 + vehicle/._EdU.tif
- Source_data_Figure5/5B/siDerl1 + vehicle/Hoechst.tif
- __MACOSX/Source_data_Figure5/5B/siDerl1 + vehicle/._Hoechst.tif
- Source_data_Figure5/5B/siDerl1 + 4-PBA/EdU.tif
- __MACOSX/Source_data_Figure5/5B/siDerl1 + 4-PBA/._EdU.tif
- Source_data_Figure5/5B/siDerl1 + 4-PBA/Hoechst.tif
- __MACOSX/Source_data_Figure5/5B/siDerl1 + 4-PBA/._Hoechst.tif
