# Supplementary material for: The Derlin-1-Stat5b axis maintains homeostasis of adult hippocampal neurogenesis
Source: EMBO Rep. 2024 Jul 30;25(8):26. doi: 10.1038/s44319-024-00205-7 (PMC11316036; doi:10.1038/s44319-024-00205-7)
Supplement: Supplementary file 7 — Source data Fig. 5 [file 44319_2024_205_MOESM7_ESM.zip › Source_data_Figure5/5G/5G numerical data.xlsx]

## Sheet: Sheet1
	EdU+/Hoechst+ (%)
	siDerl1+siControl +vehicle	siDerl1+siStat5b +vehicle	siDerl1+siControl +4PBA	siDerl1+siStat5b +4PBA
	26.3	25.4	12.5	24.1
	23.7	27.9	18.5	22
	31.4	24	14.9	29.2
