# Supplementary material for: The Derlin-1-Stat5b axis maintains homeostasis of adult hippocampal neurogenesis
Source: EMBO Rep. 2024 Jul 30;25(8):26. doi: 10.1038/s44319-024-00205-7 (PMC11316036; doi:10.1038/s44319-024-00205-7)
Supplement: Supplementary file 7 — Source data Fig. 5 [file 44319_2024_205_MOESM7_ESM.zip › Source_data_Figure5/5C/5C numerical data.xlsx]

## Sheet: Sheet1
	EdU+/Hoechst+ (%)
	siControl +vehicle	siDerl1 +vehicle	siControl +4PBA	siDerl1 +4PBA
	16.4	24.2	22.9	20.5
	14.5	28.6	18.5	21.4
	15.1	26.6	20	24.8
			19.2	20.9
