# Supplementary material for: The Derlin-1-Stat5b axis maintains homeostasis of adult hippocampal neurogenesis
Source: EMBO Rep. 2024 Jul 30;25(8):26. doi: 10.1038/s44319-024-00205-7 (PMC11316036; doi:10.1038/s44319-024-00205-7)
Supplement: Supplementary file 7 — Source data Fig. 5 [file 44319_2024_205_MOESM7_ESM.zip › Source_data_Figure5/5E/5E numerical data.xlsx]

## Sheet: Sheet1
	Relative mRNA expression
	siControl +Vehicle	siDerl1 +Vehicle	siControl +4-PBA	siDerl1 +4-PBA
	1.1216	0.413864	2.34876	1.15665
	0.556198	0.65645	1.59027	1.17157
	1.02832	0.501784	1.66188	0.909646
	0.84204	0.481824	1.87099	1.04005
	1.45184	0.481958
