# Supplementary material for: The Derlin-1-Stat5b axis maintains homeostasis of adult hippocampal neurogenesis
Source: EMBO Rep. 2024 Jul 30;25(8):26. doi: 10.1038/s44319-024-00205-7 (PMC11316036; doi:10.1038/s44319-024-00205-7)
Supplement: Supplementary file 8 — Source data Fig. 6 [file 44319_2024_205_MOESM8_ESM.zip]

Archive with 113 entries (95 files):
- Source_data_Figure6/
- __MACOSX/._Source_data_Figure6
- Source_data_Figure6/6H/
- Source_data_Figure6/6G/
- Source_data_Figure6/.DS_Store
- __MACOSX/Source_data_Figure6/._.DS_Store
- Source_data_Figure6/6B/
- Source_data_Figure6/6E/
- Source_data_Figure6/6C/
- Source_data_Figure6/6H/6H numerical data.xlsx
- __MACOSX/Source_data_Figure6/6H/._6H numerical data.xlsx
- Source_data_Figure6/6G/Derl1NesCre + vehicle/
- Source_data_Figure6/6G/.DS_Store
- __MACOSX/Source_data_Figure6/6G/._.DS_Store
- Source_data_Figure6/6G/6G numerical data.xlsx
- __MACOSX/Source_data_Figure6/6G/._6G numerical data.xlsx
- Source_data_Figure6/6G/Derl1f:f + 4-PBA/
- Source_data_Figure6/6G/Derl1f:f + vehicle/
- Source_data_Figure6/6G/Derl1NesCre + 4-PBA/
- Source_data_Figure6/6B/Derl1NesCre + vehicle/
- Source_data_Figure6/6B/.DS_Store
- __MACOSX/Source_data_Figure6/6B/._.DS_Store
- Source_data_Figure6/6B/6B numerical data.xlsx
- __MACOSX/Source_data_Figure6/6B/._6B numerical data.xlsx
- Source_data_Figure6/6B/Derl1f:f + 4-PBA/
- Source_data_Figure6/6B/Derl1f:f + vehicle/
- Source_data_Figure6/6B/Derl1NesCre + 4-PBA/
- Source_data_Figure6/6E/.DS_Store
- __MACOSX/Source_data_Figure6/6E/._.DS_Store
- Source_data_Figure6/6E/6E numerical data.xlsx
- __MACOSX/Source_data_Figure6/6E/._6E numerical data.xlsx
- Source_data_Figure6/6C/Derl1NesCre + vehicle/
- Source_data_Figure6/6C/.DS_Store
- __MACOSX/Source_data_Figure6/6C/._.DS_Store
- Source_data_Figure6/6C/6C numerical data.xlsx
- __MACOSX/Source_data_Figure6/6C/._6C numerical data.xlsx
- Source_data_Figure6/6C/Derl1f:f + 4-PBA/
- Source_data_Figure6/6C/Derl1f:f + vehicle/
- Source_data_Figure6/6C/Derl1NesCre + 4-PBA/
- Source_data_Figure6/6G/Derl1NesCre + vehicle/GFAP.tif
- __MACOSX/Source_data_Figure6/6G/Derl1NesCre + vehicle/._GFAP.tif
- Source_data_Figure6/6G/Derl1NesCre + vehicle/Sox2.tif
- __MACOSX/Source_data_Figure6/6G/Derl1NesCre + vehicle/._Sox2.tif
- Source_data_Figure6/6G/Derl1NesCre + vehicle/Hoechst.tif
- __MACOSX/Source_data_Figure6/6G/Derl1NesCre + vehicle/._Hoechst.tif
- Source_data_Figure6/6G/Derl1NesCre + vehicle/Merge.tif
- __MACOSX/Source_data_Figure6/6G/Derl1NesCre + vehicle/._Merge.tif
- Source_data_Figure6/6G/Derl1f:f + 4-PBA/GFAP.tif
- __MACOSX/Source_data_Figure6/6G/Derl1f:f + 4-PBA/._GFAP.tif
- Source_data_Figure6/6G/Derl1f:f + 4-PBA/Sox2.tif
- __MACOSX/Source_data_Figure6/6G/Derl1f:f + 4-PBA/._Sox2.tif
- Source_data_Figure6/6G/Derl1f:f + 4-PBA/Hoechst.tif
- __MACOSX/Source_data_Figure6/6G/Derl1f:f + 4-PBA/._Hoechst.tif
- Source_data_Figure6/6G/Derl1f:f + 4-PBA/Merge.tif
- __MACOSX/Source_data_Figure6/6G/Derl1f:f + 4-PBA/._Merge.tif
- Source_data_Figure6/6G/Derl1f:f + vehicle/.DS_Store
- __MACOSX/Source_data_Figure6/6G/Derl1f:f + vehicle/._.DS_Store
- Source_data_Figure6/6G/Derl1f:f + vehicle/GFAP.tif
- __MACOSX/Source_data_Figure6/6G/Derl1f:f + vehicle/._GFAP.tif
- Source_data_Figure6/6G/Derl1f:f + vehicle/Sox2.tif
- __MACOSX/Source_data_Figure6/6G/Derl1f:f + vehicle/._Sox2.tif
- Source_data_Figure6/6G/Derl1f:f + vehicle/Hoechst.tif
- __MACOSX/Source_data_Figure6/6G/Derl1f:f + vehicle/._Hoechst.tif
- Source_data_Figure6/6G/Derl1f:f + vehicle/Merge.tif
- __MACOSX/Source_data_Figure6/6G/Derl1f:f + vehicle/._Merge.tif
- Source_data_Figure6/6G/Derl1NesCre + 4-PBA/GFAP.tif
- __MACOSX/Source_data_Figure6/6G/Derl1NesCre + 4-PBA/._GFAP.tif
- Source_data_Figure6/6G/Derl1NesCre + 4-PBA/Sox2.tif
- __MACOSX/Source_data_Figure6/6G/Derl1NesCre + 4-PBA/._Sox2.tif
- Source_data_Figure6/6G/Derl1NesCre + 4-PBA/Hoechst.tif
- __MACOSX/Source_data_Figure6/6G/Derl1NesCre + 4-PBA/._Hoechst.tif
- Source_data_Figure6/6G/Derl1NesCre + 4-PBA/Merge.tif
- __MACOSX/Source_data_Figure6/6G/Derl1NesCre + 4-PBA/._Merge.tif
- Source_data_Figure6/6B/Derl1NesCre + vehicle/Hoechst.tif
- __MACOSX/Source_data_Figure6/6B/Derl1NesCre + vehicle/._Hoechst.tif
- Source_data_Figure6/6B/Derl1NesCre + vehicle/BrdU.tif
- __MACOSX/Source_data_Figure6/6B/Derl1NesCre + vehicle/._BrdU.tif
- Source_data_Figure6/6B/Derl1NesCre + vehicle/Merge.tif
- __MACOSX/Source_data_Figure6/6B/Derl1NesCre + vehicle/._Merge.tif
- Source_data_Figure6/6B/Derl1f:f + 4-PBA/Hoechst.tif
- __MACOSX/Source_data_Figure6/6B/Derl1f:f + 4-PBA/._Hoechst.tif
- Source_data_Figure6/6B/Derl1f:f + 4-PBA/BrdU.tif
- __MACOSX/Source_data_Figure6/6B/Derl1f:f + 4-PBA/._BrdU.tif
- Source_data_Figure6/6B/Derl1f:f + 4-PBA/Merge.tif
- __MACOSX/Source_data_Figure6/6B/Derl1f:f + 4-PBA/._Merge.tif
- Source_data_Figure6/6B/Derl1f:f + vehicle/Hoechst.tif
- __MACOSX/Source_data_Figure6/6B/Derl1f:f + vehicle/._Hoechst.tif
- Source_data_Figure6/6B/Derl1f:f + vehicle/BrdU.tif
- __MACOSX/Source_data_Figure6/6B/Derl1f:f + vehicle/._BrdU.tif
- Source_data_Figure6/6B/Derl1f:f + vehicle/Merge.tif
- __MACOSX/Source_data_Figure6/6B/Derl1f:f + vehicle/._Merge.tif
- Source_data_Figure6/6B/Derl1NesCre + 4-PBA/Hoechst.tif
- __MACOSX/Source_data_Figure6/6B/Derl1NesCre + 4-PBA/._Hoechst.tif
- Source_data_Figure6/6B/Derl1NesCre + 4-PBA/BrdU.tif
- __MACOSX/Source_data_Figure6/6B/Derl1NesCre + 4-PBA/._BrdU.tif
- Source_data_Figure6/6B/Derl1NesCre + 4-PBA/Merge.tif
- __MACOSX/Source_data_Figure6/6B/Derl1NesCre + 4-PBA/._Merge.tif
- Source_data_Figure6/6C/Derl1NesCre + vehicle/DCX.tif
- __MACOSX/Source_data_Figure6/6C/Derl1NesCre + vehicle/._DCX.tif
- Source_data_Figure6/6C/Derl1NesCre + vehicle/Hoechst.tif
- __MACOSX/Source_data_Figure6/6C/Derl1NesCre + vehicle/._Hoechst.tif
- Source_data_Figure6/6C/Derl1f:f + 4-PBA/DCX.tif
- __MACOSX/Source_data_Figure6/6C/Derl1f:f + 4-PBA/._DCX.tif
- Source_data_Figure6/6C/Derl1f:f + 4-PBA/Hoechst.tif
- __MACOSX/Source_data_Figure6/6C/Derl1f:f + 4-PBA/._Hoechst.tif
- Source_data_Figure6/6C/Derl1f:f + vehicle/DCX.tif
- __MACOSX/Source_data_Figure6/6C/Derl1f:f + vehicle/._DCX.tif
- Source_data_Figure6/6C/Derl1f:f + vehicle/Hoechst.tif
- __MACOSX/Source_data_Figure6/6C/Derl1f:f + vehicle/._Hoechst.tif
- Source_data_Figure6/6C/Derl1NesCre + 4-PBA/DCX.tif
- __MACOSX/Source_data_Figure6/6C/Derl1NesCre + 4-PBA/._DCX.tif
- Source_data_Figure6/6C/Derl1NesCre + 4-PBA/Hoechst.tif
- __MACOSX/Source_data_Figure6/6C/Derl1NesCre + 4-PBA/._Hoechst.tif
