# Supplementary material for: The Derlin-1-Stat5b axis maintains homeostasis of adult hippocampal neurogenesis
Source: EMBO Rep. 2024 Jul 30;25(8):26. doi: 10.1038/s44319-024-00205-7 (PMC11316036; doi:10.1038/s44319-024-00205-7)
Supplement: Supplementary file 8 — Source data Fig. 6 [file 44319_2024_205_MOESM8_ESM.zip › Source_data_Figure6/6H/6H numerical data.xlsx]

## Sheet: Sheet1
	Time with DO (%)			Time with DO (%)			Time with DO (%)			Time with DO (%)
	Derl1f/f +Vehicle			Derl1NesCre +Vehicle			Derl1f/f +4-PBA			Derl1NesCre +4-PBA
	training	test		training	test		training	test		training	test
	53.1987	60.7815		58.6845	47.3361		51.7474	83.1315		50.9759	61.3188
	50.0749	56.0594		48.7219	49.8865		51.3324	64.9819		51.0785	61.4563
	46.4605	68.1542		40.7502	50.4746		48.7361	60.241		47.4309	51.2172
	46.54	62.0318		57.9247	52		48.814	55.6309		44.5771	61.6321
	47.8475	67.6994		51.4674	47.9		39.9594	64.7865		41.7867	58.5317
	43.537	64.1468		47.966	52.2898
