# Supplementary material for: The Derlin-1-Stat5b axis maintains homeostasis of adult hippocampal neurogenesis
Source: EMBO Rep. 2024 Jul 30;25(8):26. doi: 10.1038/s44319-024-00205-7 (PMC11316036; doi:10.1038/s44319-024-00205-7)
Supplement: Supplementary file 8 — Source data Fig. 6 [file 44319_2024_205_MOESM8_ESM.zip › Source_data_Figure6/6G/6G numerical data.xlsx]

## Sheet: Sheet1
	radial GFAP+Sox2+ cells in SGZ
	Derl1f/f +Vehicle	Derl1NesCre +Vehicle	Derl1f/f +4-PBA	Derl1NesCre +4-PBA
	2070	1164	1740	1614
	2388	1296	1728	1824
	2562	1734	2754	2484
	2124	1140	1764	1848
	1410	1068	1956	1764
			1680	1824
			1758	1758
