# Supplementary material for: The Derlin-1-Stat5b axis maintains homeostasis of adult hippocampal neurogenesis
Source: EMBO Rep. 2024 Jul 30;25(8):26. doi: 10.1038/s44319-024-00205-7 (PMC11316036; doi:10.1038/s44319-024-00205-7)
Supplement: Supplementary file 8 — Source data Fig. 6 [file 44319_2024_205_MOESM8_ESM.zip › Source_data_Figure6/6B/6B numerical data.xlsx]

## Sheet: Sheet1
	BrdU+ cells in SGZ
	Derl1f/f +Vehicle	Derl1NesCre +Vehicle	Derl1f/f +4-PBA	Derl1NesCre +4-PBA
	2670	4110	2274	2352
	2388	4002	2238	2682
	2772	4386	2700	2232
			2652	2430
				2700
				2742
