# Supplementary material for: The Derlin-1-Stat5b axis maintains homeostasis of adult hippocampal neurogenesis
Source: EMBO Rep. 2024 Jul 30;25(8):26. doi: 10.1038/s44319-024-00205-7 (PMC11316036; doi:10.1038/s44319-024-00205-7)
Supplement: Supplementary file 8 — Source data Fig. 6 [file 44319_2024_205_MOESM8_ESM.zip › Source_data_Figure6/6E/6E numerical data.xlsx]

## Sheet: Sheet1
			0m	5m	10m	15m	20m	25m	30m	35m	40m	45m	50m	55m	60m				Averaged seizure score
	Derl1f/f	vehicle	0	1	1	1	2	2	1	1	2	1	1	1	1				Derl1f/f +vehicle	Derl1NesCre +vehicle	Derl1f/f +4-PBA	Derl1NesCre +4-PBA
	Derl1f/f	vehicle	0	0	1	1	1	0	0	1	0	0	0	0	0				1.25	1.91667	1.08333	0.916667
	Derl1f/f	vehicle	0	1	2	2	2	2	2	2	2	2	3	3	4				0.333333	2	2.16667	1.25
	Derl1f/f	vehicle	0	0	0	1	1	0	1	1	0	0	0	0	0				2.25	2.83333	1.16667	1.33333
	Derl1f/f	vehicle	0	1	2	1	1	2	2	2	2	2	2	3	3				0.333333	1.08333	1	0.916667
	Derl1f/f	vehicle	0	1	2	2	1	1	2	2	2	2	1	3	1				1.91667	1.83333	0.166667	1
	Derl1f/f	vehicle	0	1	2	2	1	1	2	1	1	1	1	1	1				1.66667	2.33333	1.33333	1.41667
	Derl1f/f	vehicle	0	1	2	2	2	2	2	2	1	1	1	1	1				1.25	3	2	2.25
	Derl1f/f	vehicle	0	1	2	2	2	1	1	1	2	1	1	1	1				1.5	3	1.66667
	Derl1f/f	vehicle	0	1	1	1	1	2	2	1	1	1	2	1	1				1.33333	2	1.08333
	Derl1f/f	vehicle	0	1	2	4	5	5	5	5	5	5	5	5	5				1.25	3.16667	1.41667
	Derl1f/f	vehicle	0	1	1	1	1	1	1	1	2	1	1	1	1				4.33333	2.91667	1.33333
	Derl1f/f	vehicle	0	1	1	2	2	2	2	2	2	3	3	3	3				1.08333	1.91667	1.5
	Derl1f/f	vehicle	0	1	2	1	1	1	1	1	1	1	1	1	1				2.16667	2.16667
	Derl1NesCre	vehicle	0	1	2	2	2	2	2	2	2	2	2	1	3				1.08333
	Derl1NesCre	vehicle	0	2	2	2	1	2	2	3	2	2	2	1	3
	Derl1NesCre	vehicle	0	1	2	2	2	2	2	3	4	4	4	4	4
	Derl1NesCre	vehicle	0	1	1	0	2	2	1	1	1	1	1	1	1
	Derl1NesCre	vehicle	0	1	2	2	2	1	2	2	3	1	2	2	2
	Derl1NesCre	vehicle	0	2	2	2	2	2	2	2	2	2	2	4	4
	Derl1NesCre	vehicle	0	2	2	2	2	2	3	4	4	4	4	3	4
	Derl1NesCre	vehicle	0	1	2	2	2	2	3	4	4	4	4	4	4
	Derl1NesCre	vehicle	0	2	2	2	2	2	2	2	2	3	1	3	1
	Derl1NesCre	vehicle	0	2	2	2	2	2	4	4	4	4	4	4	4
	Derl1NesCre	vehicle	0	1	2	3	2	2	2	3	4	4	4	4	4
	Derl1NesCre	vehicle	0	1	2	2	2	2	2	2	2	2	2	2	2
	Derl1NesCre	vehicle	0	2	2	3	3	2	4	2	2	2	2	1	1
	Derl1f/f	4PBA	0	1	1	1	2	1	1	1	1	1	1	1	1
	Derl1f/f	4PBA	0	1	2	2	1	2	2	2	2	2	2	4	4
	Derl1f/f	4PBA	0	1	1	2	2	1	1	1	1	1	1	1	1
	Derl1f/f	4PBA	0	1	1	1	1	1	1	1	1	1	1	1	1
	Derl1f/f	4PBA	0	0	1	1	0	0	0	0	0	0	0	0	0
	Derl1f/f	4PBA	0	1	1	1	3	2	2	1	1	1	1	1	1
	Derl1f/f	4PBA	0	1	2	1	1	1	2	2	1	2	3	4	4
	Derl1f/f	4PBA	0	1	2	1	1	1	1	1	1	3	3	3	2
	Derl1f/f	4PBA	0	1	1	1	1	2	1	1	1	1	1	1	1
	Derl1f/f	4PBA	0	1	2	2	1	2	2	2	1	1	1	1	1
	Derl1f/f	4PBA	0	1	2	1	2	2	2	1	1	1	1	1	1
	Derl1f/f	4PBA	0	1	2	2	1	2	1	2	2	2	1	1	1
	Derl1NesCre	4PBA	0	1	1	1	3	1	1	1	0	1	0	0	1
	Derl1NesCre	4PBA	0	1	2	2	2	1	1	1	1	1	1	1	1
	Derl1NesCre	4PBA	0	1	2	2	2	1	1	2	1	1	1	1	1
	Derl1NesCre	4PBA	0	1	1	1	1	1	1	1	1	1	1	0	1
	Derl1NesCre	4PBA	0	1	1	1	1	1	1	1	1	1	1	1	1
	Derl1NesCre	4PBA	0	1	2	1	2	2	2	2	1	1	1	1	1
	Derl1NesCre	4PBA	0	2	2	2	2	1	2	2	3	2	3	2	4
