# Supplementary material for: The Derlin-1-Stat5b axis maintains homeostasis of adult hippocampal neurogenesis
Source: EMBO Rep. 2024 Jul 30;25(8):26. doi: 10.1038/s44319-024-00205-7 (PMC11316036; doi:10.1038/s44319-024-00205-7)
Supplement: Supplementary file 8 — Source data Fig. 6 [file 44319_2024_205_MOESM8_ESM.zip › Source_data_Figure6/6C/6C numerical data.xlsx]

## Sheet: Sheet1
	DCX+ cells in hilus
	Derl1f/f +Vehicle	Derl1NesCre +Vehicle	Derl1f/f +4-PBA	Derl1NesCre +4-PBA
	270	342	132	144
	186	438	264	180
	390	600	222	234
	252	282	258	288
	138	378		306
	264	396
